# Supplementary material for: Improving the Value Utilization of Tuna Peptide Powder for the Cosmetics Field Through Ozone Oxidation
Source: Mar Drugs. 2025 Apr 28;23(5):191. doi: 10.3390/md23050191 (PMC12113188; doi:10.3390/md23050191)
Supplement: Supplementary file 1 [file marinedrugs-23-00191-s001.zip]

Archive with 1 entries (1 files):
- marinedrugs-3574841-supplementary.pdf
